# Supplementary material for: Can Complex 3D Models Effectively Replace 2D and Animal Models to Investigate the Microbe-Tumor-Immune Axis in Pancreatic Cancer Studies?
Source: Nutrients. 2026 Jun 28;18(13):2113. doi: 10.3390/nu18132113 (PMC13362988; doi:10.3390/nu18132113)
Supplement: Supplementary file 1 [file nutrients-18-02113-s001.zip]

Archive with 1 entries (1 files):
- nutrients-4358465-supplementary.pdf
